# Supplementary material for: Reevaluating Symbiotic Digestion in Cockroaches: Unveiling the Hindgut’s Contribution to Digestion in Wood-Feeding Panesthiinae (Blaberidae)
Source: Insects. 2023 Sep 14;14(9):768. doi: 10.3390/insects14090768 (PMC10531843; doi:10.3390/insects14090768)
Supplement: Supplementary file 1 [file insects-14-00768-s001.zip]

Archive with 2 entries (2 files):
- Schwarz_etal_Table_S1_S6_Final.xlsx
- Figure_S1.pdf
