# Supplementary material for: Reevaluating Symbiotic Digestion in Cockroaches: Unveiling the Hindgut’s Contribution to Digestion in Wood-Feeding Panesthiinae (Blaberidae)
Source: Insects. 2023 Sep 14;14(9):768. doi: 10.3390/insects14090768 (PMC10531843; doi:10.3390/insects14090768)
Supplement: Supplementary file 1 [file insects-14-00768-s001.zip › Schwarz_etal_Table_S1_S6_Final.xlsx]

## Sheet: Table S1 - Cellulase activity
Table S1. Cellulase activities in different gut regions of Panesthia angustipennis and Salganea taiwanensis, including particle-associated activity and proportion in the lumen. Enzyme activities measured both in the lumen and the particle-associated portion obtained from each gut region are presented in in milliunits (mU). The particle-associated activity represents the combined activities of son…
Gut region	Crude extract	Mean Cellulase Activity (mU) ± SD
		Panesthia angustipennis		Salganea taiwanensis
Crop	Lumen	50.6	± 16.26	79.97	± 8.86
	Particle-associated	19.05	± 8.87	29.79	± 11.61
	Fiber	8.97	± 5.95	9	± 2.85
	Fiber-free	10.08	± 4.12	20.79	± 12.01
	Percentage particle associated activity (%)	37.6482		37.2515
	Percentage activity in the crop lumen (%)	50.5192		47.0578
Midgut	Lumen	29.95	± 7.77	60.21	± 6.26
	Particle-associated	26.11	± 4.52	45.47	± 20.39
	Fiber	13.56	± 4.84	22.43	± 6.32
	Fiber-free	12.54	± 4.89	23.04	± 15.26
	Percentage particle associated activity (%)	87.1786		75.519
	Percentage activity in the midgut lumen (%)	29.9022		35.4302
Hindgut	Lumen	19.61	± 7.45	29.76	± 5.07
	Particle-associated	19.91	± 8.90	34.04	± 10.67
	Fiber	11.42	± 5.92	15.23	± 7.16
	Fiber-free	8.5	± 3.03	18.81	± 7.74
	Percentage particle associated activity (%)	101.53		114.382
	Percentage activity in the hindgut lumen (%)	19.5787		17.5121

## Sheet: Table S2 - Xylanase activity
Table S2. Xylanase activities in different gut regions of Panesthia angustipennis and Salganea taiwanensis, including particle-associated activity and proportion in the lumen. Enzyme activities measured both in the lumen and the particle-associated portion obtained from each gut region are presented in in milliunits (mU). The particle-associated activity represents the combined activities of soni…
Gut region	Crude extract	Mean Xylanase Activity (mU) ± SD
		Panesthia angustipennis		Salganea taiwanensis
Crop	Lumen	32.83	± 14.50	51.47	± 14.72
	Particle-associated	8.06	± 4.68	10.06	± 3.83
	Fiber	3.99	± 2.94	4.57	± 1.80
	Fiber-free	4.06	± 1.92	5.49	± 2.04
	Percentage particle associated activity (%)	24.53		19.54
	Percentage activity in the crop lumen (%)	44.9788		54.7728
Midgut	Lumen	22.86	± 10.02	25.85	± 14.09
	Particle-associated	8.86	± 2.25	10.44	± 4.14
	Fiber	5.31	± 1.46	5.76	± 1.05
	Fiber-free	3.55	± 1.06	4.68	± 3.26
	Percentage particle associated activity (%)	38.75		40.4
	Percentage activity in the midgut lumen (%)	31.3194		27.5088
Hindgut	Lumen	17.3	± 10.58	16.65	± 2.79
	Particle-associated	9.78	± 5.51	12.59	± 4.03
	Fiber	6.57	± 4.56	7.31	± 4.87
	Fiber-free	3.21	± 0.95	5.28	± 1.13
	Percentage particle associated activity (%)	56.55		75.61
	Percentage activity in the hindgut lumen (%)	23.7019		17.7184

## Sheet: Table S3 - Panesthia-cellulase
Table S3. Cellulase activities measured in crude extracts from various sources in Panesthia angustipennis. The sources include sonication, detergent treatment of luminal fluids, and Percoll fractions (fiber and fiber-free) obtained from different gut regions (crop, midgut, hindgut). Enzyme activity is quantified as 1 μmol of sugar equivalent released per minute, per gram of insect. The combined a…
		Crude extract	Cellulase activity (mU) ± SD
Luminal fluid (Crop)	Fiber fraction	Sonication	4.17 ± 3.1
		Detergent	4.8 ± 2.86
	Fiber-free fraction	Sonication	6.49 ± 2.31
		Detergent	3.59 ± 2.35
	Sonication		35.92 ± 16.29
	Detergent		14.67 ± 4.8
Luminal fluid (Midgut)	Fiber fraction	Sonication	5.63 ± 3.81
		Detergent	7.94 ± 2.13
	Fiber-free fraction	Sonication	7.68 ± 6.78
		Detergent	4.86 ± 2.09
	Sonication		19.01 ± 6.33
	Detergent		10.94 ± 3.12
Luminal fluid (Hindgut)	Fiber fraction	Sonication	5.32 ± 2.04
		Detergent	6.1 ± 5.34
	Fiber-free fraction	Sonication	3.28 ± 1.99
		Detergent	5.21 ± 3.98
	Sonication		12.67 ± 4.98
	Detergent		6.94 ± 2.81

## Sheet: Table S4 - Panesthia-xylanase
Table S4. Xylanase activities measured in crude extracts from various sources in Panesthia angustipennis. The sources include sonication, detergent treatment of luminal fluids, and Percoll fractions (fiber and fiber-free) obtained from different gut regions (crop, midgut, hindgut). Enzyme activity is quantified as 1 μmol of sugar equivalent released per minute, per gram of insect. The combined ac…
		Crude extract	Cellulase activity (mU) ± SD
Luminal fluid (Crop)	Fiber fraction	Sonication	1.42 ± 0.67
		Detergent	2.57 ± 2.49
	Fiber-free fraction	Sonication	3.24 ± 1.54
		Detergent	0.82 ± 0.38
	Sonication		27.03 ± 14.34
	Detergent		5.8 ± 3.8
Luminal fluid (Midgut)	Fiber fraction	Sonication	1.74 ± 0.32
		Detergent	3.57 ± 1.51
	Fiber-free fraction	Sonication	1.82 ± 0.58
		Detergent	1.73 ± 0.48
	Sonication		19.23 ± 9.04
	Detergent		3.63 ± 1.6
Luminal fluid (Hindgut)	Fiber fraction	Sonication	2.05 ± 1.4
		Detergent	4.52 ± 3.32
	Fiber-free fraction	Sonication	1.91 ± 0.59
		Detergent	1.3 ± 0.38
	Sonication		13.42 ± 10.07
	Detergent		3.87 ± 2.47

## Sheet: Table S5 - Salganea-cellulase
Table S5. Cellulase activities measured in crude extracts from various sources in Salganea taiwanensis. The sources include sonication, detergent treatment of luminal fluids, and Percoll fractions (fiber and fiber-free) obtained from different gut regions (crop, midgut, hindgut). Enzyme activity is quantified as 1 μmol of sugar equivalent released per minute, per gram of insect. The combined acti…
		Crude extract	Cellulase activity (mU) ± SD
Luminal fluid (Crop)	Fiber fraction	Sonication	4.35 ± 2.27
		Detergent	4.65 ± 0.58
	Fiber-free fraction	Sonication	6.24 ± 3.14
		Detergent	14.55 ± 13.92
	Sonication		66.93 ± 13.5
	Detergent		13.04 ± 5.85
Luminal fluid (Midgut)	Fiber fraction	Sonication	9.74 ± 4.36
		Detergent	12.69 ± 2
	Fiber-free fraction	Sonication	10.92 ± 5.66
		Detergent	12.12 ± 9.83
	Sonication		49.48 ± 13.09
	Detergent		10.72 ± 8.59
Luminal fluid (Hindgut)	Fiber fraction	Sonication	11.98 ± 5.93
		Detergent	3.24 ± 2.27
	Fiber-free fraction	Sonication	10.92 ± 5.57
		Detergent	7.89 ± 4.35
	Sonication		14.2 ± 4.19
	Detergent		15.56 ± 2.64

## Sheet: Table S6 - Salganea-xylanase
Table S6. Xylanase activities measured in crude extracts from various sources in Salganea taiwanensis. The sources include sonication, detergent treatment of luminal fluids, and Percoll fractions (fiber and fiber-free) obtained from different gut regions (crop, midgut, hindgut). Enzyme activity is quantified as 1 μmol of sugar equivalent released per minute, per gram of insect. The combined activ…
		Crude extract	Cellulase activity (mU) ± SD
Luminal fluid (Crop)	Fiber fraction	Sonication	2.89 ± 2.06
		Detergent	1.67 ± 0.27
	Fiber-free fraction	Sonication	4.21 ± 1.59
		Detergent	1.28 ± 1.21
	Sonication		48.53 ± 13.71
	Detergent		2.94 ± 1.15
Luminal fluid (Midgut)	Fiber fraction	Sonication	3.62 ± 1.19
		Detergent	2.15 ± 0.74
	Fiber-free fraction	Sonication	2.85 ± 1.54
		Detergent	1.82 ± 1.78
	Sonication		21.22 ± 13.06
	Detergent		4.63 ± 1.97
Luminal fluid (Hindgut)	Fiber fraction	Sonication	5.1 ± 3.93
		Detergent	2.21 ± 1.04
	Fiber-free fraction	Sonication	2.06 ± 1.4
		Detergent	3.21 ± 1.15
	Sonication		13.08 ± 1.71
	Detergent		3.56 ± 1.92
